# Supplementary material for: Research Trends in Individuals at High Risk for Psychosis: A Bibliometric Analysis
Source: Front Psychiatry. 2022 Apr 29;13:853296. doi: 10.3389/fpsyt.2022.853296 (PMC9099069; doi:10.3389/fpsyt.2022.853296)
Supplement: Supplementary file 1 [file Table_1.XLSX]

## Sheet: S_Table1
Journal	Publication number	Journal	Citation number
SCHIZOPHRENIA RESEARCH	346	SCHIZOPHRENIA RESEARCH	11553
EARLY INTERVENTION IN PSYCHIATRY	148	SCHIZOPHRENIA BULLETIN	5591
SCHIZOPHRENIA BULLETIN	99	ARCHIVES OF GENERAL PSYCHIATRY	4309
PSYCHIATRY RESEARCH	93	PSYCHOLOGICAL MEDICINE	2293
PSYCHOLOGICAL MEDICINE	64	BIOLOGICAL PSYCHIATRY	2213
FRONTIERS IN PSYCHIATRY	45	AUSTRALIAN AND NEW ZEALAND JOURNAL OF PSYCHIATRY	1767
EUROPEAN PSYCHIATRY	34	EARLY INTERVENTION IN PSYCHIATRY	1739
NEUROLOGY PSYCHIATRY AND BRAIN RESEARCH	31	AMERICAN JOURNAL OF PSYCHIATRY	1648
PSYCHOPATHOLOGY	25	BRITISH JOURNAL OF PSYCHIATRY	1442
AUSTRALIAN AND NEW ZEALAND JOURNAL OF PSYCHIATRY	23	JAMA PSYCHIATRY	1368
JOURNAL OF PSYCHIATRIC RESEARCH	23	PSYCHIATRY RESEARCH	1246
PLOS ONE	21	SLEEP MEDICINE	1067
COMPREHENSIVE PSYCHIATRY	21	LANCET	947
BIOLOGICAL PSYCHIATRY	21	EUROPEAN PSYCHIATRY	843
PSYCHIATRY RESEARCH-NEUROIMAGING	20	JOURNAL OF PSYCHIATRIC RESEARCH	839
TRANSLATIONAL PSYCHIATRY	20	ACTA PSYCHIATRICA SCANDINAVICA	664
ACTA PSYCHIATRICA SCANDINAVICA	18	PSYCHOPATHOLOGY	566
JAMA PSYCHIATRY	16	NEUROPSYCHOPHARMACOLOGY	491
EUROPEAN ARCHIVES OF PSYCHIATRY AND CLINICAL NEUROSCIENCE	16	TRANSLATIONAL PSYCHIATRY	441
NEUROPSYCHOPHARMACOLOGY	16	PSYCHIATRY RESEARCH-NEUROIMAGING	395
NEUROIMAGE-CLINICAL	15	NEUROIMAGE	382
BRITISH JOURNAL OF PSYCHIATRY	14	JOURNAL OF CLINICAL PSYCHIATRY	354
AMERICAN JOURNAL OF PSYCHIATRY	14	NEUROLOGY PSYCHIATRY AND BRAIN RESEARCH	353
EUROPEAN CHILD \& ADOLESCENT PSYCHIATRY	13	PLOS ONE	335
PSYCHIATRY INVESTIGATION	12	EUROPEAN ARCHIVES OF PSYCHIATRY AND CLINICAL NEUROSCIENCE	322
SCIENTIFIC REPORTS	11	HUMAN BRAIN MAPPING	294
ARCHIVES OF GENERAL PSYCHIATRY	11	COMPREHENSIVE PSYCHIATRY	288
EUROPEAN NEUROPSYCHOPHARMACOLOGY	10	NPJ SCHIZOPHRENIA	279
BMC PSYCHIATRY	10	FRONTIERS IN PSYCHIATRY	268
JOURNAL OF NERVOUS AND MENTAL DISEASE	10	MOLECULAR PSYCHIATRY	249
NPJ SCHIZOPHRENIA	9	WORLD PSYCHIATRY	237
SOCIAL PSYCHIATRY AND PSYCHIATRIC EPIDEMIOLOGY	8	JOURNAL OF PSYCHIATRY \& NEUROSCIENCE	232
PSYCHONEUROENDOCRINOLOGY	8	JOURNAL OF NERVOUS AND MENTAL DISEASE	231
JOURNAL OF PSYCHIATRY \& NEUROSCIENCE	8	BRAIN	228
JOURNAL OF ABNORMAL PSYCHOLOGY	7	JOURNAL OF AFFECTIVE DISORDERS	207
PSYCHIATRY AND CLINICAL NEUROSCIENCES	7	SOCIAL PSYCHIATRY AND PSYCHIATRIC EPIDEMIOLOGY	193
HUMAN BRAIN MAPPING	6	JOURNAL OF THE AMERICAN ACADEMY OF CHILD AND ADOLESCENT PSYCHIATRY	191
BEHAVIOURAL AND COGNITIVE PSYCHOTHERAPY	6	NEUROIMAGE-CLINICAL	189
NEUROIMAGE	6	PSYCHONEUROENDOCRINOLOGY	178
PSYCHIATRIC SERVICES	5	SCIENTIFIC REPORTS	174
DEVELOPMENT AND PSYCHOPATHOLOGY	5	EUROPEAN CHILD \& ADOLESCENT PSYCHIATRY	173
BMJ OPEN	5	BMC PSYCHIATRY	169
PSYCHOPHARMACOLOGY	5	EUROPEAN NEUROPSYCHOPHARMACOLOGY	163
INTERNATIONAL JOURNAL OF PSYCHOPHYSIOLOGY	5	JOURNAL OF DRUG TARGETING	153
PSYCHOSIS-PSYCHOLOGICAL SOCIAL AND INTEGRATIVE APPROACHES	5	JOURNAL OF ABNORMAL PSYCHOLOGY	144
TRIALS	5	PSYCHOPHARMACOLOGY	138
FRONTIERS IN PSYCHOLOGY	4	NEUROPSYCHOLOGY	121
ASIAN JOURNAL OF PSYCHIATRY	4	PSYCHIATRIC SERVICES	120
CEREBRAL CORTEX	4	INTERNATIONAL JOURNAL OF PSYCHOPHYSIOLOGY	115
JOURNAL OF PSYCHIATRIC PRACTICE	4	PSYCHIATRY INVESTIGATION	115
WORLD JOURNAL OF BIOLOGICAL PSYCHIATRY	4	CANADIAN JOURNAL OF PSYCHIATRY-REVUE CANADIENNE DE PSYCHIATRIE	101
BRAIN BEHAVIOR AND IMMUNITY	4	BIPOLAR DISORDERS	99
BJPSYCH OPEN	4	INTERNATIONAL REVIEW OF PSYCHIATRY	97
INTERNATIONAL JOURNAL OF NEUROPSYCHOPHARMACOLOGY	4	BEHAVIOUR RESEARCH AND THERAPY	95
RESEARCH IN PSYCHOTHERAPY-PSYCHOPATHOLOGY PROCESS AND OUTCOME	4	CEREBRAL CORTEX	93
JOURNAL OF PSYCHOPATHOLOGY	4	NEUROPSYCHOBIOLOGY	90
AMERICAN JOURNAL OF MEDICAL GENETICS PART B-NEUROPSYCHIATRIC GENETICS	4	TRIALS	89
JOURNAL OF THE AMERICAN ACADEMY OF CHILD AND ADOLESCENT PSYCHIATRY	4	CHILD PSYCHIATRY \& HUMAN DEVELOPMENT	85
PROGRESS IN NEURO-PSYCHOPHARMACOLOGY \& BIOLOGICAL PSYCHIATRY	4	INTERNATIONAL JOURNAL OF NEUROPSYCHOPHARMACOLOGY	85
MOLECULAR PSYCHIATRY	4	BEHAVIOURAL AND COGNITIVE PSYCHOTHERAPY	84
BRITISH JOURNAL OF CLINICAL PSYCHOLOGY	4	WORLD JOURNAL OF BIOLOGICAL PSYCHIATRY	83
JOURNAL OF AFFECTIVE DISORDERS	4	BEHAVIORAL AND BRAIN FUNCTIONS	83
JOURNAL OF CLINICAL PSYCHIATRY	4	LANCET PSYCHIATRY	81
WORLD PSYCHIATRY	4	PSYCHIATRY AND CLINICAL NEUROSCIENCES	77
BIOLOGICAL PSYCHIATRY-COGNITIVE NEUROSCIENCE AND NEUROIMAGING	3	NATURE COMMUNICATIONS	75
PSYCHIATRIC REHABILITATION JOURNAL	3	CURRENT OPINION IN PSYCHIATRY	69
JOURNAL OF CLINICAL MEDICINE	3	PROGRESS IN NEURO-PSYCHOPHARMACOLOGY \& BIOLOGICAL PSYCHIATRY	59
CURRENT OPINION IN PSYCHIATRY	3	RADIOLOGY	54
FRONTIERS IN HUMAN NEUROSCIENCE	3	CNS DRUGS	53
EPIDEMIOLOGY AND PSYCHIATRIC SCIENCES	3	BRITISH JOURNAL OF CLINICAL PSYCHOLOGY	52
INTERNATIONAL CLINICAL PSYCHOPHARMACOLOGY	3	JOURNAL OF MANAGEMENT	52
BEHAVIOUR RESEARCH AND THERAPY	3	PSYCHIATRIC REHABILITATION JOURNAL	52
CANADIAN JOURNAL OF PSYCHIATRY-REVUE CANADIENNE DE PSYCHIATRIE	3	HEALTH EDUCATION JOURNAL	50
EVIDENCE-BASED MENTAL HEALTH	3	BRAIN BEHAVIOR AND IMMUNITY	50
CLINICAL NEUROPHYSIOLOGY	3	JOURNAL OF ALZHEIMERS DISEASE	49
FRONTIERS IN BEHAVIORAL NEUROSCIENCE	3	DEVELOPMENT AND PSYCHOPATHOLOGY	47
BRAIN	3	EPIDEMIOLOGY AND PSYCHIATRIC SCIENCES	47
CHILD AND ADOLESCENT MENTAL HEALTH	2	FRONTIERS IN BEHAVIORAL NEUROSCIENCE	46
SUICIDE AND LIFE-THREATENING BEHAVIOR	2	NEUROLOGY	44
ROMANIAN JOURNAL OF MORPHOLOGY AND EMBRYOLOGY	2	CLINICAL PSYCHOLOGY REVIEW	43
CNS SPECTRUMS	2	JOURNAL OF CONSULTING AND CLINICAL PSYCHOLOGY	42
PROSTAGLANDINS LEUKOTRIENES AND ESSENTIAL FATTY ACIDS	2	CLINICAL PSYCHOLOGICAL SCIENCE	40
COGNITIVE NEUROPSYCHIATRY	2	ELIFE	40
PSYCHOLOGICAL ASSESSMENT	2	INTERNATIONAL CLINICAL PSYCHOPHARMACOLOGY	37
BIOLOGICAL PSYCHOLOGY	2	ALZHEIMERS RESEARCH \& THERAPY	37
CLINICAL PSYCHOLOGY \& PSYCHOTHERAPY	2	BULLETIN OF EXPERIMENTAL BIOLOGY AND MEDICINE	35
HARVARD REVIEW OF PSYCHIATRY	2	FARMACIA	35
BULLETIN OF EXPERIMENTAL BIOLOGY AND MEDICINE	2	JOURNAL OF PSYCHOPATHOLOGY	34
INTERNATIONAL JOURNAL OF METHODS IN PSYCHIATRIC RESEARCH	2	FRONTIERS IN GENETICS	34
CNS NEUROSCIENCE \& THERAPEUTICS	2	CLINICAL NEUROPHYSIOLOGY	33
BIOSYSTEMS	2	SOCIAL COGNITIVE AND AFFECTIVE NEUROSCIENCE	32
CHILD AND ADOLESCENT PSYCHIATRIC CLINICS OF NORTH AMERICA	2	CLINICS IN PERINATOLOGY	32
BIPOLAR DISORDERS	2	PROSTAGLANDINS LEUKOTRIENES AND ESSENTIAL FATTY ACIDS	32
CHILD PSYCHIATRY \& HUMAN DEVELOPMENT	2	ROMANIAN JOURNAL OF MORPHOLOGY AND EMBRYOLOGY	32
NATURE COMMUNICATIONS	2	JOURNAL OF HOSPITAL INFECTION	31
CLINICAL PSYCHOLOGICAL SCIENCE	2	SUICIDE AND LIFE-THREATENING BEHAVIOR	30
NEUROPSYCHIATRIC DISEASE AND TREATMENT	2	BIOLOGICAL PSYCHIATRY-COGNITIVE NEUROSCIENCE AND NEUROIMAGING	30
SOCIAL COGNITIVE AND AFFECTIVE NEUROSCIENCE	2	AMERICAN JOURNAL OF MEDICAL GENETICS PART B-NEUROPSYCHIATRIC GENETICS	28
NEUROPSYCHOBIOLOGY	2	BIOLOGICAL PSYCHOLOGY	28
NEUROPSYCHOLOGY	2	JOURNAL OF NEURAL TRANSMISSION	28
BRAIN IMAGING AND BEHAVIOR	2	COMPUTER METHODS AND PROGRAMS IN BIOMEDICINE	27
CLINICAL NEUROPSYCHIATRY	1	EVIDENCE-BASED MENTAL HEALTH	27
OBSTETRICS AND GYNECOLOGY	1	FRONTIERS IN PSYCHOLOGY	24
NEURAL PLASTICITY	1	NEUROSCIENCE LETTERS	24
FRONTIERS IN PHYSIOLOGY	1	JOURNAL OF REPRODUCTIVE MEDICINE	23
EUROPEAN JOURNAL OF PSYCHIATRY	1	BRAIN PATHOLOGY	22
AUTISM	1	JOURNAL OF PSYCHOPHARMACOLOGY	21
BEHAVIOR THERAPY	1	BJPSYCH OPEN	21
EBIOMEDICINE	1	JOVE-JOURNAL OF VISUALIZED EXPERIMENTS	21
BEHAVIORAL AND BRAIN FUNCTIONS	1	PATIENT EDUCATION AND COUNSELING	20
GRAEFES ARCHIVE FOR CLINICAL AND EXPERIMENTAL OPHTHALMOLOGY	1	CNS NEUROSCIENCE \& THERAPEUTICS	20
CANADIAN PSYCHOLOGY-PSYCHOLOGIE CANADIENNE	1	BRAIN AND COGNITION	19
ECLINICALMEDICINE	1	JMIR MHEALTH AND UHEALTH	19
COGNITIVE BEHAVIOUR THERAPIST	1	EBIOMEDICINE	19
HEAD AND NECK-JOURNAL FOR THE SCIENCES AND SPECIALTIES OF THE HEAD AND NECK	1	INTERNATIONAL JOURNAL OF BIPOLAR DISORDERS	18
REVISTA ROMANA DE BIOETICA	1	FRONTIERS IN NEUROSCIENCE	18
HEALTH EDUCATION JOURNAL	1	PEDIATRICS	18
TRANSCULTURAL PSYCHIATRY	1	JOURNAL OF PSYCHIATRIC PRACTICE	17
HEALTH RISK \& SOCIETY	1	CONSCIOUSNESS AND COGNITION	17
BRITISH JOURNAL OF PSYCHOLOGY	1	PSYCHOSIS-PSYCHOLOGICAL SOCIAL AND INTEGRATIVE APPROACHES	16
HELIYON	1	DOKLADY BIOCHEMISTRY AND BIOPHYSICS	16
NORDIC JOURNAL OF PSYCHIATRY	1	JAMA OPHTHALMOLOGY	16
BIOSCIENCE BIOTECHNOLOGY RESEARCH COMMUNICATIONS	1	BIOSYSTEMS	15
PERCEPTUAL AND MOTOR SKILLS	1	CHILD AND ADOLESCENT PSYCHIATRIC CLINICS OF NORTH AMERICA	15
IEEE ACCESS	1	CEPHALALGIA	14
PSYCHIATRIA DANUBINA	1	ISRAEL JOURNAL OF PSYCHIATRY AND RELATED SCIENCES	14
INDIAN JOURNAL OF MEDICAL RESEARCH	1	REVISTA ROMANA DE BIOETICA	14
AUSTRALIAN PSYCHOLOGIST	1	JAPANESE CIRCULATION JOURNAL-ENGLISH EDITION	14
COMPUTER METHODS AND PROGRAMS IN BIOMEDICINE	1	JOURNAL OF CONTEMPORARY PSYCHOTHERAPY	14
CLINICAL BIOCHEMISTRY	1	NEUROPSYCHIATRIC DISEASE AND TREATMENT	14
INTERNATIONAL JOURNAL OF BIPOLAR DISORDERS	1	JOURNAL OF CLINICAL CHILD AND ADOLESCENT PSYCHOLOGY	13
REVIEW OF PHILOSOPHY AND PSYCHOLOGY	1	CNS SPECTRUMS	13
INTERNATIONAL JOURNAL OF ENVIRONMENTAL RESEARCH AND PUBLIC HEALTH	1	FRONTIERS IN PHYSIOLOGY	13
SALUD MENTAL	1	JOURNAL OF PSYCHOTHERAPY INTEGRATION	12
INTERNATIONAL JOURNAL OF GROUP PSYCHOTHERAPY	1	PSYCHOLOGICAL ASSESSMENT	12
SOCIAL SCIENCE \& MEDICINE	1	ASIAN JOURNAL OF PSYCHIATRY	12
INTERNATIONAL JOURNAL OF LAW AND PSYCHIATRY	1	NUTRITION \& DIETETICS	12
BRAIN SCIENCES	1	PSYCHOTHERAPY AND PSYCHOSOMATICS	12
EGYPTIAN JOURNAL OF RADIOLOGY AND NUCLEAR MEDICINE	1	EGYPTIAN JOURNAL OF RADIOLOGY AND NUCLEAR MEDICINE	12
ACTAS ESPANOLAS DE PSIQUIATRIA	1	CLINICAL PSYCHOLOGIST	12
INTERNATIONAL JOURNAL OF NEURAL SYSTEMS	1	HEAD AND NECK-JOURNAL FOR THE SCIENCES AND SPECIALTIES OF THE HEAD AND NECK	11
EUROPEAN ADDICTION RESEARCH	1	BMJ OPEN	11
ELIFE	1	HARVARD REVIEW OF PSYCHIATRY	11
EUROPEAN JOURNAL OF NEUROSCIENCE	1	JOURNAL OF TRAUMA \& DISSOCIATION	11
DOKLADY BIOCHEMISTRY AND BIOPHYSICS	1	CLINICAL PSYCHOPHARMACOLOGY AND NEUROSCIENCE	10
BULLETIN OF THE MENNINGER CLINIC	1	JOURNAL OF FAMILY PSYCHOLOGY	10
INTERNATIONAL JOURNAL OF QUALITATIVE STUDIES ON HEALTH AND WELL-BEING	1	GRAEFES ARCHIVE FOR CLINICAL AND EXPERIMENTAL OPHTHALMOLOGY	10
PEDIATRIC AND DEVELOPMENTAL PATHOLOGY	1	JOURNAL OF CHILD AND ADOLESCENT MENTAL HEALTH	9
INTERNATIONAL JOURNAL OF SOCIAL PSYCHIATRY	1	JOURNAL OF CLINICAL PSYCHOLOGY IN MEDICAL SETTINGS	9
CUKUROVA MEDICAL JOURNAL	1	PSYCHIATRY-INTERPERSONAL AND BIOLOGICAL PROCESSES	9
INTERNATIONAL MEDICAL JOURNAL	1	JOURNAL OF FORENSIC PSYCHIATRY \& PSYCHOLOGY	9
PSILOGOS	1	REVIEW OF PHILOSOPHY AND PSYCHOLOGY	9
INTERNATIONAL REVIEW OF PSYCHIATRY	1	TRANSCULTURAL PSYCHIATRY	9
PSYCHIATRIC ANNALS	1	JOURNAL OF CHILD AND ADOLESCENT PSYCHOPHARMACOLOGY	9
ISRAEL JOURNAL OF PSYCHIATRY AND RELATED SCIENCES	1	JOURNAL OF CHILD AND FAMILY STUDIES	9
CEPHALALGIA	1	JOURNAL OF CLINICAL MEDICINE	9
WORLD JOURNAL OF PSYCHIATRY	1	INTERNATIONAL JOURNAL OF METHODS IN PSYCHIATRIC RESEARCH	9
ANALES DE PSICOLOGIA	1	ANNALS OF GENERAL PSYCHIATRY	9
BJOG-AN INTERNATIONAL JOURNAL OF OBSTETRICS AND GYNAECOLOGY	1	BRAIN CONNECTIVITY	8
PSYCHOLOGICAL REPORTS	1	INTERNATIONAL JOURNAL OF ENVIRONMENTAL RESEARCH AND PUBLIC HEALTH	8
ANNALS OF GENERAL PSYCHIATRY	1	CLINICAL NEUROPSYCHOLOGIST	8
CURRENT PSYCHIATRY REPORTS	1	SCHIZOPHRENIA RESEARCH AND TREATMENT	8
JAPANESE CIRCULATION JOURNAL-ENGLISH EDITION	1	JMIR MENTAL HEALTH	7
RADIOLOGY	1	TOHOKU JOURNAL OF EXPERIMENTAL MEDICINE	7
JMIR MENTAL HEALTH	1	COGNITIVE AND BEHAVIORAL PRACTICE	7
REVISTA DE CHIMIE	1	RIVISTA DI PSICHIATRIA	7
JMIR MHEALTH AND UHEALTH	1	BRITISH JOURNAL OF PSYCHOLOGY	7
EXPERT REVIEW OF PHARMACOECONOMICS \& OUTCOMES RESEARCH	1	EUROPEAN JOURNAL OF OBSTETRICS \& GYNECOLOGY AND REPRODUCTIVE BIOLOGY	7
JOURNAL OF ABNORMAL CHILD PSYCHOLOGY	1	HEALTH RISK \& SOCIETY	6
CLINICAL PSYCHOLOGIST	1	BULLETIN OF THE MENNINGER CLINIC	6
BMC MEDICINE	1	JOURNAL OF RISK RESEARCH	6
FRONTIERS IN GENETICS	1	VIRCHOWS ARCHIV	6
ADVANCES IN AUTISM	1	SOCIAL SCIENCE \& MEDICINE	5
COGNITIVE THERAPY AND RESEARCH	1	COGNITIVE NEUROPSYCHIATRY	5
JOURNAL OF ALZHEIMERS DISEASE	1	JAMA NETWORK OPEN	5
MEDICAL SCIENCE	1	NOROPSIKIYATRI ARSIVI-ARCHIVES OF NEUROPSYCHIATRY	5
JOURNAL OF CHILD AND ADOLESCENT MENTAL HEALTH	1	REVISTA DE PSIQUIATRIA CLINICA	5
ETHICS \& BEHAVIOR	1	JOURNAL OF CLINICAL PSYCHOLOGY	5
JOURNAL OF CHILD AND ADOLESCENT PSYCHOPHARMACOLOGY	1	JOURNAL OF PSYCHOPATHOLOGY-GIORNALE DI PSICOPATOLOGIA	5
ALZHEIMERS RESEARCH \& THERAPY	1	OBSTETRICS AND GYNECOLOGY	5
JOURNAL OF CHILD AND FAMILY STUDIES	1	PSYCHOLOGY RESEARCH AND BEHAVIOR MANAGEMENT	5
NEUROLOGY	1	EXPERIMENTAL BRAIN RESEARCH	5
JOURNAL OF CLINICAL CHILD AND ADOLESCENT PSYCHOLOGY	1	CLINICAL PSYCHOLOGY-SCIENCE AND PRACTICE	5
NEUROPHARMACOLOGY	1	CELLULAR PHYSIOLOGY AND BIOCHEMISTRY	5
CONSCIOUSNESS AND COGNITION	1	SALUD MENTAL	5
NEUROPSYCHIATRIE	1	INTERNATIONAL JOURNAL OF LAW AND PSYCHIATRY	5
ARCHIVES OF PSYCHIATRY AND PSYCHOTHERAPY	1	INTERNATIONAL JOURNAL OF GROUP PSYCHOTHERAPY	5
COGNITIVE AND BEHAVIORAL PRACTICE	1	PSYCHIATRIC CLINICS OF NORTH AMERICA	5
JOURNAL OF CLINICAL PSYCHOLOGY	1	JOURNAL OF ABNORMAL CHILD PSYCHOLOGY	5
NEUROSCIENCE LETTERS	1	FRONTIERS IN HUMAN NEUROSCIENCE	5
JOURNAL OF CLINICAL PSYCHOLOGY IN MEDICAL SETTINGS	1	WORLD JOURNAL OF PSYCHIATRY	5
NOROPSIKIYATRI ARSIVI-ARCHIVES OF NEUROPSYCHIATRY	1	NEUROPSYCHIATRIE	4
JOURNAL OF CONSULTING AND CLINICAL PSYCHOLOGY	1	BRAIN IMAGING AND BEHAVIOR	4
NUTRITION \& DIETETICS	1	JOURNAL OF NURSING RESEARCH	4
JOURNAL OF CONTEMPORARY PSYCHOTHERAPY	1	ARCHIVES OF PSYCHIATRY AND PSYCHOTHERAPY	4
PATIENT EDUCATION AND COUNSELING	1	JOURNAL OF MENTAL HEALTH	4
JOURNAL OF DRUG TARGETING	1	PSYCH JOURNAL	4
PEDIATRICS	1	CLINICAL PSYCHOLOGY \& PSYCHOTHERAPY	4
JOURNAL OF DUAL DIAGNOSIS	1	NEURAL PLASTICITY	4
PLOS NEGLECTED TROPICAL DISEASES	1	ECLINICALMEDICINE	4
JOURNAL OF FAMILY PSYCHOLOGY	1	PSYCHOLOGICAL REPORTS	4
PPAR RESEARCH	1	NEUROPHARMACOLOGY	4
JOURNAL OF FORENSIC PSYCHIATRY \& PSYCHOLOGY	1	REVISTA BRASILEIRA DE PSIQUIATRIA	3
EUROPEAN JOURNAL OF OBSTETRICS \& GYNECOLOGY AND REPRODUCTIVE BIOLOGY	1	ETHICS \& BEHAVIOR	3
JOURNAL OF FUNDAMENTAL AND APPLIED SCIENCES	1	EXPERT REVIEW OF PHARMACOECONOMICS \& OUTCOMES RESEARCH	3
PSYCH JOURNAL	1	MEDICAL HYPOTHESES	3
JOURNAL OF HOSPITAL INFECTION	1	BMC MEDICINE	3
PSYCHIATRIA POLSKA	1	INTERNATIONAL JOURNAL OF QUALITATIVE STUDIES ON HEALTH AND WELL-BEING	3
JOURNAL OF IMAB	1	INTERNATIONAL MEDICAL JOURNAL	3
PSYCHIATRIC CLINICS OF NORTH AMERICA	1	AUTISM	2
JOURNAL OF INVESTIGATIONAL ALLERGOLOGY AND CLINICAL IMMUNOLOGY	1	PEDIATRIC AND DEVELOPMENTAL PATHOLOGY	2
CELLULAR PHYSIOLOGY AND BIOCHEMISTRY	1	BEHAVIOR THERAPY	2
JOURNAL OF MANAGEMENT	1	CURRENT PSYCHIATRY REPORTS	2
PSYCHIATRY AND CLINICAL PSYCHOPHARMACOLOGY	1	EUROPEAN JOURNAL OF NEUROSCIENCE	2
JOURNAL OF MENTAL HEALTH	1	PSYCHOPHYSIOLOGY	2
ADDICTION BIOLOGY	1	CUKUROVA MEDICAL JOURNAL	2
CLINICAL PSYCHOPHARMACOLOGY AND NEUROSCIENCE	1	JOURNAL OF DUAL DIAGNOSIS	2
PSYCHIATRY-INTERPERSONAL AND BIOLOGICAL PROCESSES	1	BRAIN SCIENCES	2
VIRCHOWS ARCHIV	1	CLINICAL BIOCHEMISTRY	2
EXPERIMENTAL BRAIN RESEARCH	1	ADDICTION BIOLOGY	2
CNS DRUGS	1	HELIYON	2
PSYCHOLOGY RESEARCH AND BEHAVIOR MANAGEMENT	1	JOURNAL OF IMAB	2
BRAIN AND COGNITION	1	AUSTRALIAN PSYCHOLOGIST	1
CLINICAL CHILD PSYCHOLOGY AND PSYCHIATRY	1	JOURNAL OF FUNDAMENTAL AND APPLIED SCIENCES	1
ARCHIVES OF WOMENS MENTAL HEALTH	1	EUROPEAN JOURNAL OF PSYCHIATRY	1
PSYCHOPHYSIOLOGY	1	PERCEPTUAL AND MOTOR SKILLS	1
BRAIN CONNECTIVITY	1	COGNITIVE THERAPY AND RESEARCH	1
PSYCHOTHERAPY AND PSYCHOSOMATICS	1	ANALES DE PSICOLOGIA	1
CLINICAL PSYCHOLOGY-SCIENCE AND PRACTICE	1	EUROPEAN ADDICTION RESEARCH	1
CLINICAL NEUROPSYCHOLOGIST	1	JOURNAL OF RELIGION \& HEALTH	1
BAHRAIN MEDICAL BULLETIN	1	NORDIC JOURNAL OF PSYCHIATRY	1
REVISTA BRASILEIRA DE PSIQUIATRIA	1	RUSSIAN CHEMICAL BULLETIN	1
JOURNAL OF PSYCHOPHARMACOLOGY	1	RESEARCH IN PSYCHOTHERAPY-PSYCHOPATHOLOGY PROCESS AND OUTCOME	1
REVISTA DE PSIQUIATRIA CLINICA	1	PLOS NEGLECTED TROPICAL DISEASES	1
JOURNAL OF PSYCHOTHERAPY INTEGRATION	1	COGNITIVE BEHAVIOUR THERAPIST	1
RIVISTA DI PSICHIATRIA	1	PSYCHIATRIA POLSKA	1
JOURNAL OF RELIGION \& HEALTH	1	CLINICAL NEUROPSYCHIATRY	1
RUSSIAN CHEMICAL BULLETIN	1	PSYCHIATRIC ANNALS	1
JOURNAL OF REPRODUCTIVE MEDICINE	1	ARCHIVES OF WOMENS MENTAL HEALTH	1
FARMACIA	1	INTERNATIONAL JOURNAL OF SOCIAL PSYCHIATRY	0
JOURNAL OF RISK RESEARCH	1	ADVANCES IN AUTISM	0
SCHIZOPHRENIA RESEARCH AND TREATMENT	1	BJOG-AN INTERNATIONAL JOURNAL OF OBSTETRICS AND GYNAECOLOGY	0
BRAIN PATHOLOGY	1	PSYCHIATRY AND CLINICAL PSYCHOPHARMACOLOGY	0
SLEEP MEDICINE	1	REVISTA DE CHIMIE	0
JOURNAL OF TRAUMA \& DISSOCIATION	1	CLINICAL CHILD PSYCHOLOGY AND PSYCHIATRY	0
CLINICAL PSYCHOLOGY REVIEW	1	INTERNATIONAL JOURNAL OF NEURAL SYSTEMS	0
JOVE-JOURNAL OF VISUALIZED EXPERIMENTS	1	IEEE ACCESS	0
STRESS AND HEALTH	1	STRESS AND HEALTH	0
LANCET	1	CHILD AND ADOLESCENT MENTAL HEALTH	0
TOHOKU JOURNAL OF EXPERIMENTAL MEDICINE	1	BIOSCIENCE BIOTECHNOLOGY RESEARCH COMMUNICATIONS	0
LANCET PSYCHIATRY	1	INDIAN JOURNAL OF MEDICAL RESEARCH	0
FRONTIERS IN NEUROSCIENCE	1	PPAR RESEARCH	0
MEDICAL HYPOTHESES	1	BAHRAIN MEDICAL BULLETIN	0
JOURNAL OF PSYCHOPATHOLOGY-GIORNALE DI PSICOPATOLOGIA	1	CANADIAN PSYCHOLOGY-PSYCHOLOGIE CANADIENNE	0
CLINICS IN PERINATOLOGY	1	MEDICAL SCIENCE	0
JOURNAL OF NEURAL TRANSMISSION	1	JOURNAL OF INVESTIGATIONAL ALLERGOLOGY AND CLINICAL IMMUNOLOGY	0
JOURNAL OF NURSING RESEARCH	1	PSYCHIATRIA DANUBINA	0
JAMA NETWORK OPEN	1	PSILOGOS	0
JAMA OPHTHALMOLOGY	1	ACTAS ESPANOLAS DE PSIQUIATRIA	0

## Sheet: S_Table2
Title	Times Cited, WoS Core
MAPPING THE ONSET OF PSYCHOSIS: THE COMPREHENSIVE ASSESSMENT OF AT-RISK MENTAL STATES	1186
NEUROANATOMICAL ABNORMALITIES BEFORE AND AFTER ONSET OF PSYCHOSIS: A CROSS-SECTIONAL AND LONGITUDINAL MRI COMPARISON	947
PSYCHOSIS PREDICTION: 12-MONTH FOLLOW UP OF A HIGH-RISK (''PRODROMAL'') GROUP	809
DIAGNOSING SCHIZOPHRENIA IN THE INITIAL PRODROMAL PHASE	756
RANDOMIZED CONTROLLED TRIAL OF INTERVENTIONS DESIGNED TO REDUCE THE RISK OF PROGRESSION TO FIRST-EPISODE PSYCHOSIS IN A CLINICAL SAMPLE WITH SUBTHRESHOLD SYMPTOMS	732
LONG-CHAIN OMEGA-3 FATTY ACIDS FOR INDICATED PREVENTION OF PSYCHOTIC DISORDERS A RANDOMIZED, PLACEBO-CONTROLLED TRIAL	615
PREDICTION OF PSYCHOSIS IN ADOLESCENTS AND YOUNG ADULTS AT HIGH RISK RESULTS FROM THE PROSPECTIVE EUROPEAN PREDICTION OF PSYCHOSIS STUDY	488
HIPPOCAMPAL AND AMYGDALA VOLUMES ACCORDING TO PSYCHOSIS STAGE AND DIAGNOSIS - A MAGNETIC RESONANCE IMAGING STUDY OF CHRONIC SCHIZOPHRENIA, FIRST-EPISODE PSYCHOSIS, AND ULTRA-HIGH-RISK INDIVIDUALS	486
COGNITIVE THERAPY FOR THE PREVENTION OF PSYCHOSIS IN PEOPLE AT ULTRA-HIGH RISK - RANDOMISED CONTROLLED TRIAL	480
DECLINING TRANSITION RATE IN ULTRA HIGH RISK (PRODROMAL) SERVICES: DILUTION OR REDUCTION OF RISK?	324
AT CLINICAL HIGH RISK FOR PSYCHOSIS: OUTCOME FOR NONCONVERTERS	321
PROGRESSIVE REDUCTION IN CORTICAL THICKNESS AS PSYCHOSIS DEVELOPS: A MULTISITE LONGITUDINAL NEUROIMAGING STUDY OF YOUTH AT ELEVATED CLINICAL RISK	303
VALIDITY OF THE PRODROMAL RISK SYNDROME FOR FIRST PSYCHOSIS: FINDINGS FROM THE NORTH AMERICAN PRODROME LONGITUDINAL STUDY	302
NEUROPSYCHOLOGY OF THE PRODROME TO PSYCHOSIS IN THE NAPLS CONSORTIUM RELATIONSHIP TO FAMILY HISTORY AND CONVERSION TO PSYCHOSIS	301
LONG-TERM FOLLOW-UP OF A GROUP AT ULTRA HIGH RISK (''PRODROMAL'') FOR PSYCHOSIS THE PACE 400 STUDY	297
USE OF NEUROANATOMICAL PATTERN CLASSIFICATION TO IDENTIFY SUBJECTS IN AT-RISK MENTAL STATES OF PSYCHOSIS AND PREDICT DISEASE TRANSITION	292
THE SCHIZOPHRENIA PRODROME REVISITED: A NEURODEVELOPMENTAL PERSPECTIVE	285
AN INDIVIDUALIZED RISK CALCULATOR FOR RESEARCH IN PRODROMAL PSYCHOSIS	274
VALIDATION OF ``PRODROMAL'' CRITERIA TO DETECT INDIVIDUALS AT ULTRA HIGH RISK OF PSYCHOSIS: 2 YEAR FOLLOW-UP	273
MICROGLIAL ACTIVITY IN PEOPLE AT ULTRA HIGH RISK OF PSYCHOSIS AND IN SCHIZOPHRENIA: AN [C-11]PBR28 PET BRAIN IMAGING STUDY	236
TESTING THE ULTRA HIGH RISK (PRODROMAL) CRITERIA FOR THE PREDICTION OF PSYCHOSIS IN A CLINICAL SAMPLE OF YOUNG PEOPLE	209
AUTOMATED ANALYSIS OF FREE SPEECH PREDICTS PSYCHOSIS ONSET IN HIGH-RISK YOUTHS	204
PROGRESSIVE BRAIN STRUCTURAL CHANGES MAPPED AS PSYCHOSIS DEVELOPS IN `AT RISK' INDIVIDUALS	203
SUBJECTIVE SYMPTOMS OF SCHIZOPHRENIA IN RESEARCH AND THE CLINIC: THE BASIC SYMPTOM CONCEPT	200
A LONGITUDINAL STUDY OF NEUROCOGNITIVE FUNCTION IN INDIVIDUALS AT-RISK FOR PSYCHOSIS	197
NEUROCOGNITIVE PERFORMANCE AND FUNCTIONAL DISABILITY IN THE PSYCHOSIS PRODROME	195
EFFICACY OF USING COGNITIVE STATUS IN PREDICTING PSYCHOSIS: A 7-YEAR FOLLOW-UP	193
ABNORMAL FRONTOSTRIATAL INTERACTIONS IN PEOPLE WITH PRODROMAL SIGNS OF PSYCHOSIS A MULTIMODAL IMAGING STUDY	192
NORTH AMERICAN PRODROME LONGITUDINAL STUDY: A COLLABORATIVE MULTISITE APPROACH TO PRODROMAL SCHIZOPHRENIA RESEARCH	190
NEUROANATOMICAL ABNORMALITIES THAT PREDATE THE ONSET OF PSYCHOSIS A MULTICENTER STUDY	182
COGNITIVE FUNCTIONING IN THE SCHIZOPHRENIA PRODROME	182
PSYCHOSIS RISK SCREENING WITH THE PRODROMAL QUESTIONNAIRE - BRIEF VERSION (PQ-B)	181
NONSPECIFIC AND ATTENUATED NEGATIVE SYMPTOMS IN PATIENTS AT CLINICAL HIGH-RISK FOR SCHIZOPHRENIA	179
REDUCTIONS IN FRONTAL, TEMPORAL AND PARIETAL VOLUME ASSOCIATED WITH THE ONSET OF PSYCHOSIS	177
GLUTAMATE DYSFUNCTION IN PEOPLE WITH PRODROMAL SYMPTOMS OF PSYCHOSIS: RELATIONSHIP TO GRAY MATTER VOLUME	176
ASSOCIATION OF THALAMIC DYSCONNECTIVITY AND CONVERSION TO PSYCHOSIS IN YOUTH AND YOUNG ADULTS AT ELEVATED CLINICAL RISK	174
PITUITARY VOLUME PREDICTS FUTURE TRANSITION TO PSYCHOSIS IN INDIVIDUALS AT ULTRA-HIGH RISK OF DEVELOPING PSYCHOSIS	171
SPATIAL WORKING MEMORY ABILITY IS A MARKER OF RISK-FOR-PSYCHOSIS	171
WHITE MATTER INTEGRITY AND PREDICTION OF SOCIAL AND ROLE FUNCTIONING IN SUBJECTS AT ULTRA-HIGH RISK FOR PSYCHOSIS	168
SOCIAL FUNCTIONING IN INDIVIDUALS AT CLINICAL HIGH RISK FOR PSYCHOSIS	168
IDENTIFICATION OF YOUNG PEOPLE AT RISK OF PSYCHOSIS: VALIDATION OF PERSONAL ASSESSMENT AND CRISIS EVALUATION CLINIC INTAKE CRITERIA	165
HIGHER LEVELS OF GLUTAMATE IN THE ASSOCIATIVE-STRIATUM OF SUBJECTS WITH PRODROMAL SYMPTOMS OF SCHIZOPHRENIA AND PATIENTS WITH FIRST-EPISODE PSYCHOSIS	162
OUTCOMES OF NONTRANSITIONED CASES IN A SAMPLE AT ULTRA-HIGH RISK FOR PSYCHOSIS	160
SUPERIOR TEMPORAL LOBE DYSFUNCTION AND FRONTOTEMPORAL DYSCONNECTIVITY IN SUBJECTS AT RISK OF PSYCHOSIS AND IN FIRST-EPISODE PSYCHOSIS	157
IMAGING FRONTOSTRIATAL FUNCTION IN ULTRA-HIGH-RISK, EARLY, AND CHRONIC SCHIZOPHRENIA DURING EXECUTIVE PROCESSING	156
TOWARDS A PSYCHOSIS RISK BLOOD DIAGNOSTIC FOR PERSONS EXPERIENCING HIGH-RISK SYMPTOMS: PRELIMINARY RESULTS FROM THE NAPLS PROJECT	154
BRAIN TARGETING OF NERVE GROWTH FACTOR USING POLY(BUTYL CYANOACRYLATE) NANOPARTICLES	153
AGE OF ONSET OF SCHIZOPHRENIA: PERSPECTIVES FROM STRUCTURAL NEUROIMAGING STUDIES	151
IMPAIRMENT OF OLFACTORY IDENTIFICATION ABILITY IN INDIVIDUALS AT ULTRA-HIGH RISK FOR PSYCHOSIS WHO LATER DEVELOP SCHIZOPHRENIA	150
ABNORMAL PREFRONTAL ACTIVATION DIRECTLY RELATED TO PRE-SYNAPTIC STRIATAL DOPAMINE DYSFUNCTION IN PEOPLE AT CLINICAL HIGH RISK FOR PSYCHOSIS	147
BASELINE DIFFERENCES IN CLINICAL SYMPTOMATOLOGY BETWEEN ULTRA HIGH RISK SUBJECTS WITH AND WITHOUT A TRANSITION TO PSYCHOSIS	147
DELUSION FORMATION AND REASONING BIASES IN THOSE AT CLINICAL HIGH RISK FOR PSYCHOSIS	145
ANOMALIES OF SUBJECTIVE EXPERIENCE IN SCHIZOPHRENIA AND PSYCHOTIC BIPOLAR ILLNESS	144
OUTREACH AND SUPPORT IN SOUTH LONDON (OASIS), 2001-2011: TEN YEARS OF EARLY DIAGNOSIS AND TREATMENT FOR YOUNG INDIVIDUALS AT HIGH CLINICAL RISK FOR PSYCHOSIS	144
OUTREACH AND SUPPORT IN SOUTH LONDON (OASIS): IMPLEMENTATION OF A CLINICAL SERVICE FOR PRODROMAL PSYCHOSIS AND THE AT RISK MENTAL STATE	144
PRESYNAPTIC STRIATAL DOPAMINE DYSFUNCTION IN PEOPLE AT ULTRA-HIGH RISK FOR PSYCHOSIS: FINDINGS IN A SECOND COHORT	142
PRODROMAL INTERVENTIONS FOR SCHIZOPHRENIA VULNERABILITY: THE RISKS OF BEING ``AT RISK''	141
PROGRESSIVE CHANGES IN THE DEVELOPMENT TOWARD SCHIZOPHRENIA: STUDIES IN SUBJECTS AT INCREASED SYMPTOMATIC RISK	140
BASIC SYMPTOMS AND ULTRAHIGH RISK CRITERIA: SYMPTOM DEVELOPMENT IN THE INITIAL PRODROMAL STATE	139
ANATOMIC ABNORMALITIES OF THE ANTERIOR CINGULATE CORTEX BEFORE PSYCHOSIS ONSET: AN MRI STUDY OF ULTRA-HIGH-RISK INDIVIDUALS	137
PREDICTION OF FUNCTIONAL OUTCOME IN INDIVIDUALS AT CLINICAL HIGH RISK FOR PSYCHOSIS	137
FACIAL AFFECT RECOGNITION IN INDIVIDUALS AT CLINICAL HIGH RISK FOR PSYCHOSIS	135
CORTISOL LEVELS AND RISK FOR PSYCHOSIS: INITIAL FINDINGS FROM THE NORTH AMERICAN PRODROME LONGITUDINAL STUDY	130
AUTOMATIC AUDITORY PROCESSING DEFICITS IN SCHIZOPHRENIA AND CLINICAL HIGH-RISK PATIENTS: FORECASTING PSYCHOSIS RISK WITH MISMATCH NEGATIVITY	130
DEVELOPMENT AND VALIDATION OF A CLINICALLY BASED RISK CALCULATOR FOR THE TRANSDIAGNOSTIC PREDICTION OF PSYCHOSIS	129
STRESS SENSITIVITY, ABERRANT SALIENCE, AND THREAT ANTICIPATION IN EARLY PSYCHOSIS: AN EXPERIENCE SAMPLING STUDY	128
IMPACT OF NEUROCOGNITION ON SOCIAL AND ROLE FUNCTIONING IN INDIVIDUALS AT CLINICAL HIGH RISK FOR PSYCHOSIS	127
FUNCTIONAL INTEGRATION BETWEEN THE POSTERIOR HIPPOCAMPUS AND PREFRONTAL CORTEX IS IMPAIRED IN BOTH FIRST EPISODE SCHIZOPHRENIA AND THE AT RISK MENTAL STATE	127
DIFFERENTIATION IN THE PREONSET PHASES OF SCHIZOPHRENIA AND MOOD DISORDERS: EVIDENCE IN SUPPORT OF A BIPOLAR MANIA PRODROME	127
ASSOCIATION OF NEUROCOGNITION WITH TRANSITION TO PSYCHOSIS BASELINE FUNCTIONING IN THE SECOND PHASE OF THE NORTH AMERICAN PRODROME LONGITUDINAL STUDY	126
NEURAL AND BEHAVIORAL CORRELATES OF ABERRANT SALIENCE IN INDIVIDUALS AT RISK FOR PSYCHOSIS	126
NORTH AMERICAN PRODROME LONGITUDINAL STUDY (NAPLS 2) THE PRODROMAL SYMPTOMS	122
NEURAL CORRELATES OF EXECUTIVE FUNCTION AND WORKING MEMORY IN THE `AT-RISK MENTAL STATE'	120
COURSE OF NEUROCOGNITIVE DEFICITS IN THE PRODRORNE AND FIRST EPISODE OF SCHIZOPHRENIA	118
GRAY MATTER ABNORMALITIES IN SUBJECTS AT ULTRA-HIGH RISK FOR SCHIZOPHRENIA AND FIRST-EPISODE SCHIZOPHRENIC PATIENTS COMPARED TO HEALTHY CONTROLS	116
EXPERIENCE OF TRAUMA AND CONVERSION TO PSYCHOSIS IN AN ULTRA-HIGH-RISK (PRODROMAL) GROUP	115
DIAGNOSTIC VALIDITY OF BASIC SYMPTOMS	115
STRUCTURAL BRAIN ABNORMALITIES IN INDIVIDUALS WITH AN AT-RISK MENTAL STATE WHO LATER DEVELOP PSYCHOSIS	114
PREDICTION MODELS OF FUNCTIONAL OUTCOMES FOR INDIVIDUALS IN THE CLINICAL HIGH-RISK STATE FOR PSYCHOSIS OR WITH RECENT-ONSET DEPRESSION A MULTIMODAL, MULTISITE MACHINE LEARNING ANALYSIS	114
DEFICIT OF THEORY OF MIND IN INDIVIDUALS AT ULTRA-HIGH-RISK FOR SCHIZOPHRENIA	114
STRESS AND PROTECTIVE FACTORS IN INDIVIDUALS AT ULTRA-HIGH RISK FOR PSYCHOSIS, FIRST EPISODE PSYCHOSIS AND HEALTHY CONTROLS	113
ASSOCIATION BETWEEN PSYCHOTIC EXPERIENCES AND DEPRESSION IN A CLINICAL SAMPLE OVER 6 MONTHS	112
TRANSITION AND REMISSION IN ADOLESCENTS AT ULTRA-HIGH RISK FOR PSYCHOSIS	112
ELUCIDATING A MAGNETIC RESONANCE IMAGING-BASED NEUROANATOMIC BIOMARKER FOR PSYCHOSIS: CLASSIFICATION ANALYSIS USING PROBABILISTIC BRAIN ATLAS AND MACHINE LEARNING ALGORITHMS	110
THE COURSE OF NEUROCOGNITION AND SOCIAL FUNCTIONING IN INDIVIDUALS AT ULTRA HIGH RISK FOR PSYCHOSIS	110
THALAMIC GLUTAMATE LEVELS AS A PREDICTOR OF CORTICAL RESPONSE DURING EXECUTIVE FUNCTIONING IN SUBJECTS AT HIGH RISK FOR PSYCHOSIS	109
IMPAIRED SENSORIMOTOR GATING OF THE ACOUSTIC STARTLE RESPONSE IN THE PRODROME OF SCHIZOPHRENIA	109
RANDOMIZED CONTROLLED TRIAL OF INTERVENTIONS FOR YOUNG PEOPLE AT ULTRA HIGH RISK FOR PSYCHOSIS: 6-MONTH ANALYSIS	108
PREDICTION OF PSYCHOSIS ACROSS PROTOCOLS AND RISK COHORTS USING AUTOMATED LANGUAGE ANALYSIS	108
ATTENUATED PSYCHOSIS SYNDROME IN DSM-5	107
INSULAR CORTEX GRAY MATTER CHANGES IN INDIVIDUALS AT ULTRA-HIGH-RISK OF DEVELOPING PSYCHOSIS	107
MORPHOLOGY OF THE ANTERIOR CINGULATE CORTEX IN YOUNG MEN AT ULTRA-HIGH RISK OF DEVELOPING A PSYCHOTIC ILLNESS	105
THE PSYCHOSIS RISK SYNDROME AND ITS PROPOSED INCLUSION IN THE DSM-V: A RISK-BENEFIT ANALYSIS	105
POTENTIAL STIGMA ASSOCIATED WITH INCLUSION OF THE PSYCHOSIS RISK SYNDROME IN THE DSM-V: AN EMPIRICAL QUESTION	103
THE CLINICAL HIGH-RISK STATE FOR PSYCHOSIS (CHR-P), VERSION II	103
ALTERED STRIATAL FUNCTIONAL CONNECTIVITY IN SUBJECTS WITH AN AT-RISK MENTAL STATE FOR PSYCHOSIS	102
THE RELATIONSHIP OF SOCIAL FUNCTION TO DEPRESSIVE AND NEGATIVE SYMPTOMS IN INDIVIDUALS AT CLINICAL HIGH RISK FOR PSYCHOSIS	101
DEVELOPMENT OF A BLOOD-BASED MOLECULAR BIOMARKER TEST FOR IDENTIFICATION OF SCHIZOPHRENIA BEFORE DISEASE ONSET	100
SOCIAL COGNITION AND NEUROCOGNITION AS PREDICTORS OF CONVERSION TO PSYCHOSIS IN INDIVIDUALS AT ULTRA-HIGH RISK	100
WHITE-MATTER MARKERS FOR PSYCHOSIS IN A PROSPECTIVE ULTRA-HIGH-RISK COHORT	99

## Sheet: S_Table3
Authors	Publication number	Author	Citation number
NELSON B	99	MCGORRY PD	7916
MCGUIRE P	87	YUNG AR	7131
MCGORRY PD	87	PHILLIPS LJ	4672
WOODS SW	86	YUEN HP	4085
YUNG AR	77	WOODS SW	3925
ADDINGTON J	74	WOOD SJ	3851
CANNON TD	74	NELSON B	3583
SEIDMAN LJ	67	ADDINGTON J	3055
CORNBLATT BA	64	SCHULTZE-LUTTER F	2997
FUSAR-POLI P	60	FRANCEY SM	2956
BEARDEN CE	60	CORNBLATT BA	2935
WALKER EF	58	CANNON TD	2910
PERKINS DO	54	MCGUIRE P	2800
WOOD SJ	53	SEIDMAN LJ	2658
SCHULTZE-LUTTER F	52	BEARDEN CE	2363
MITTAL VA	52	PERKINS DO	2272
AMMINGER GP	47	WALKER EF	2271
MCGLASHAN TH	44	PANTELIS C	2235
TSUANG MT	43	FUSAR-POLI P	2200
ALLEN P	43	COSGRAVE EM	2189
CADENHEAD KS	43	TSUANG MT	2009
DE HAAN L	42	MCGUIRE PK	1965
MATHALON DH	39	AMMINGER GP	1937
PANTELIS C	38	MCGLASHAN TH	1900
KWON JS	37	CADENHEAD KS	1796
YUEN HP	35	RUHRMANN S	1725
RABALLO A	34	VELAKOULIS D	1616
STUDERUS E	32	HEINSSEN R	1490
NORDENTOFT M	32	BUCKBY J	1457
RUHRMANN S	29	ALLEN P	1441
PHILLIPS LJ	29	KLOSTERKOETTER J	1422
RIECHER-ROESSLER A	29	MATHALON DH	1369
NIEMAN DH	29	HOWES OD	1314
LIN A	29	KELLY M	1264
CORCORAN CM	29	KLOSTERKOTTER J	1236
THOMPSON A	26	CORRELL CU	1225
RIECHER-ROSSLER A	26	KILLACKEY C	1184
BORGWARDT S	26	GODFREY K	1184
CARRION RE	26	FRANCEY S	1056
LINSZEN DH	25	LIN A	1041
VALMAGGIA L	24	BERGER GE	1025
MCGUIRE PK	24	CORCORAN CM	1006
KLOSTERKOETTER J	24	BECHDOLF A	994
SMESNY S	23	RIECHER-ROESSLER A	992
BRUCATO G	23	JUCKEL G	990
SCHIFFMAN J	22	PHILLIPS L	970
GIRGIS RR	22	LINSZEN DH	964
BECHDOLF A	22	DE HAAN L	952
AN SK	21	HEINZ A	947
VALMAGGIA LR	20	COTTON SM	940
MECHELLI A	20	KEEFE RSE	919
HEEKEREN K	20	KWON JS	912
ZHANG TH	19	NIEMAN DH	887
SCHAEFER MR	19	BREWER WJ	884
MIZUNO M	19	STEINMEYER EM	881
LEE TY	19	CARRION RE	873
HOWES OD	19	CADENHEAD TD	872
BONOLDI I	19	BONOLDI I	825
VELAKOULIS D	18	BECKER HE	819
ROESSLER W	18	MCFARLANE CA	809
MCGORRY P	18	HALLGREN M	809
JUCKEL G	18	BROOME MR	803
LEE J	18	KLIER CM	796
TANG YY	17	VALMAGGIA L	792
PELIZZA L	17	MCGORRY P	791
SUZUKI M	16	PERKINS LJ	789
VAN DER GAAG M	16	NIENDAM TA	774
THEODORIDOU A	16	HELLMICH M	757
WALITZA S	16	MCDONALD T	732
KASAI K	16	JACKSON H	732
HUBER G	16	GERMANO D	732
DEAN DJ	16	ADLARD S	732
CORRELL CU	16	BRAVIN J	732
AZZALI S	16	BLAIR A	732
WANG JJ	15	SCHAFER MR	729
SCAZZA I	15	BREWER W	726
PEREZ J	15	SMITH CW	721
SMIESKOVA R	15	JOHNS LC	718
MILLMAN ZB	15	VALMAGGIA LR	717
MOSSAHEB N	15	VALLI I	701
MARKULEV C	15	FRENCH P	697
MIZRAHI R	15	CORNBLATT B	697
KLOSTERKOTTER J	15	VAN ERP TGM	690
ANDREOU C	15	LINSZEN D	674
TABRAHAM P	14	MORRISON AP	671
THOMPSON E	14	SALOKANGAS RKR	666
WOODBERRY KA	14	PROFFITT T	665
SCHLOEGELHOFER M	14	KOUTSOULERIS N	651
MATSUMOTO K	14	TABRAHAM P	639
LIU L	14	PAPAGEORGIOU K	633
LOEWY RL	14	MECHELLI A	626
MODINOS G	14	JAVITT DC	622
LEE E	14	BERGER G	622
LAVOIE S	14	HARRIGAN A	615
GUPTA T	14	MITTAL VA	595
BROOME MR	14	STONE JM	590
CHIRI LR	14	THOMPSON A	589
BECKER HE	14	HEINIMAA M	588
WAGNER M	13	TSUANG M	586
STONE JM	13	PATTERSON P	585

## Sheet: S_Table4
Institution	Publication number	Institution	Citation number
KINGS COLL LONDON	187	UNIV MELBOURNE	11330
UNIV MELBOURNE	184	KINGS COLL LONDON	6040
YALE UNIV	116	UNIV CALIF LOS ANGELES	5159
ZUCKER HILLSIDE HOSP	104	ZUCKER HILLSIDE HOSP	5146
UNIV CALIF LOS ANGELES	104	YALE UNIV	4644
UNIV CALGARY	102	UNIV N CAROLINA	4445
UNIV MANCHESTER	91	UNIV CALGARY	4039
UNIV N CAROLINA	91	HARVARD UNIV	3652
EMORY UNIV	86	UNIV COLOGNE	3633
UNIV CALIF SAN DIEGO	76	EMORY UNIV	3485
UNIV BASEL	71	UNIV CALIF SAN DIEGO	3464
UNIV COLOGNE	70	ORYGEN RES CTR	2993
HARVARD MED SCH	67	UNIV MANCHESTER	2965
UNIV CALIF SAN FRANCISCO	64	UNIV BIRMINGHAM	2478
HARVARD UNIV	61	UNIV CALIF SAN FRANCISCO	2440
COLUMBIA UNIV	60	PACE CLIN	2129
UNIV BIRMINGHAM	57	MASSACHUSETTS GEN HOSP	1970
UNIV AMSTERDAM	54	UNIV AMSTERDAM	1844
UNIV BERN	54	UNIV BASEL HOSP	1745
NORTHWESTERN UNIV	50	COLUMBIA UNIV	1614
MED UNIV VIENNA	46	MED UNIV VIENNA	1608
MAASTRICHT UNIV	45	UNIV TORONTO	1449
UNIV ZURICH	43	ORYGEN YOUTH HLTH RES CTR	1393
UNIV WARWICK	42	UNIV BERN	1274
UNIV PAVIA	42	MAASTRICHT UNIV	1271
MASSACHUSETTS GEN HOSP	42	UNIV WARWICK	1253
UNIV TORONTO	39	UNIV PAVIA	1186
SEOUL NATL UNIV	38	DUKE UNIV	1160
UNIV BONN	34	UNIV BONN	1146
SOUTH LONDON AND MAUDSLEY NHS FDN TRUST	33	UNIV BASEL	1115
VRIJE UNIV AMSTERDAM	32	UNIV MUNICH	1092
UNIV COPENHAGEN	31	UNIV LONDON IMPERIAL COLL SCI TECHNOL AND MED	1080
INST MENTAL HLTH	31	HARVARD MED SCH	1073
UNIV COLORADO	30	UNIV PENN	1030
NATL CTR EXCELLENCE YOUTH MENTAL HLTH	30	RUHR UNIV BOCHUM	1026
UNIV MED CTR UTRECHT	27	SEOUL NATL UNIV	930
YONSEI UNIV	27	SCHIZOPHRENIA SPECTRUM RES PROGRAM	916
NEW YORK STATE PSYCHIAT INST AND HOSP	27	ALBERT EINSTEIN COLL MED	909
HEINRICH HEINE UNIV	27	SOUTH LONDON AND MAUDSLEY NHS FDN TRUST	848
FEINSTEIN INST MED RES	27	FEINSTEIN INST MED RES	844
UNIV CAMBRIDGE	26	INST PSYCHIAT	810
SHANGHAI JIAO TONG UNIV	26	UNIV TURKU	767
PARNASSIA PSYCHIAT INST	26	NEW YORK STATE PSYCHIAT INST AND HOSP	761
UNIV PENN	25	HOWARD FLOREY INST	757
UNIV MARYLAND	24	EARLY PSYCHOSIS PREVENT AND INTERVENT CTR	732
UNIV SAO PAULO	24	UNIV CALIF IRVINE	689
UNIV GENEVA	24	UNIV ZURICH	672
UNIV GRONINGEN	24	ROYAL MELBOURNE HOSP	643
UNIV BASEL HOSP	24	UNIV WESTERN AUSTRALIA	640
HEIDELBERG UNIV	24	SCHLOSSLI CLIN	615
UNIV WESTERN AUSTRALIA	22	CTR ADDICT AND MENTAL HLTH	571
DUKE UNIV	22	UNIV JENA	566
RUHR UNIV BOCHUM	21	BRAIN RES INST	555
CTR ADDICT AND MENTAL HLTH	21	UNIV MED CTR UTRECHT	536
UNIV MARYLAND BALTIMORE CTY	20	BETH ISRAEL DEACONESS MED CTR	526
UNIV OXFORD	20	UNIV COPENHAGEN	524
ICAHN SCH MED MT SINAI	20	INST PSYCHIAT PSYCHOL AND NEUROSCI	514
UNIV MUNICH	19	INST MENTAL HLTH	489
UNIV HONG KONG	19	CHARITE UNIV MED CTR	488
UNIV SYDNEY	18	UNIV CAMBRIDGE	484
UNIV ROEHAMPTON	18	NATL CTR EXCELLENCE YOUTH MENTAL HLTH	479
UNIV NEW SOUTH WALES	18	MONASH UNIV	476
UNIV TOKYO	18	PERSONAL ASSESSMENT AND CRISIS EVALUAT CLIN	474
UNIV HOSP JENA	18	YONSEI UNIV	470
UNIV MED CTR HAMBURG EPPENDORF	18	UNIV COLORADO	468
INST PSYCHIAT	18	SUSSEX PARTNERSHIP NHS FDN TRUST	437
COPENHAGEN UNIV HOSP	18	VRIJE UNIV AMSTERDAM	435
ACAD MED CTR	18	UNIV DUSSELDORF	435
BETH ISRAEL DEACONESS MED CTR	18	UNIV PISA	432
UNIV PITTSBURGH	17	INST NEUROSCI	431
TOHO UNIV	17	MCMASTER UNIV	423
MCGILL UNIV	17	UNIV GRONINGEN	420
FLORIDA AANDM UNIV	17	UNIV HONG KONG	415
UNIV AUTONOMA BARCELONA	16	HEIDELBERG UNIV	407
UNIV GLASGOW	16	COLL MED	406
UNIV PARMA	15	UNIV GENEVA	400
TOHOKU UNIV HOSP	15	MELBOURNE NEUROPSYCHIAT CTR	396
UNIV CALIF DAVIS	15	INST NEUROL	395
UNIV TURKU	14	PARNASSIA PSYCHIAT INST	382
MONASH UNIV	14	UNIV MED CTR HAMBURG EPPENDORF	379
CAMPBELL FAMILY MENTAL HLTH RES INST	14	NORTHWESTERN UNIV	379
CAMBRIDGESHIRE AND PETERBOROUGH NHS FDN TRUST	14	ACAD MED CTR	375
UNIV PERUGIA	13	UNIV CALIF DAVIS	369
TEMPLE UNIV	13	STANFORD UNIV	367
UNIV HELSINKI	13	INST GENOM MED	367
TOHOKU UNIV	13	CTR BEHAV GENOM	367
ORYGEN RES CTR	13	HOFSTRA NORTH SHORE LIJ SCH MED	364
SAPIENZA UNIV ROME	13	MENTAL HLTH RES INST	353
DEPT NEUROSCI	13	UNIV MELBOURNE AND MELBOURNE HLTH	351
UNIV HOSP PSYCHIAT ZURICH	12	UNIV SAO PAULO	351
UNIV HOSP HAMBURG EPPENDORF	12	SCHNEIDER CHILDRENS HOSP	345
UNIV TOYAMA	12	IMPERIAL COLL LONDON	343
UNIV OSLO	12	DEPT QUANTITAT HLTH SCI	337
UNIV LONDON IMPERIAL COLL SCI TECHNOL AND MED	12	UNIV OXFORD	329
SEOUL NATL UNIV HOSP	12	MED UNIV	329
INST HUMAN BEHAV MED	12	DIV TREATMENT AND PREVENT RES	313
MED UNIV LODZ	12	DIV TREATMENT AND PREVENT RES	313
LUDWIG MAXIMILIANS UNIV MUNCHEN	12	CONNECTICUT MENTAL HLTH CTR	311
CHONNAM NATL UNIV	12	UNIV BUENOS AIRES	309
UNIV DURHAM	11	SUNSHINE HOSP	307

## Sheet: S_Table5
Country	Publication number	Country	Citation number
USA	567	USA	16629
ENGLAND	366	AUSTRALIA	11986
GERMANY	254	ENGLAND	10937
AUSTRALIA	219	GERMANY	7201
SWITZERLAND	195	CANADA	5728
CANADA	176	SWITZERLAND	5489
ITALY	154	NETHERLANDS	4217
NETHERLANDS	149	ITALY	3091
PEOPLES R CHINA	92	AUSTRIA	1961
JAPAN	72	SOUTH KOREA	1358
SOUTH KOREA	69	PEOPLES R CHINA	1249
SPAIN	61	JAPAN	964
DENMARK	60	SPAIN	954
AUSTRIA	54	FINLAND	932
BRAZIL	42	DENMARK	839
SINGAPORE	40	BRAZIL	763
FRANCE	30	SINGAPORE	672
FINLAND	28	NORWAY	400
NORWAY	26	BELGIUM	399
POLAND	22	FRANCE	371
SCOTLAND	20	MEXICO	351
MEXICO	14	ARGENTINA	314
BELGIUM	14	SCOTLAND	265
IRELAND	13	SLOVENIA	211
WALES	10	WALES	186
TURKEY	9	ISRAEL	183
TAIWAN	9	IRELAND	172
ISRAEL	9	SWEDEN	152
INDIA	8	POLAND	151
CHILE	7	TURKEY	143
SWEDEN	7	GREECE	123
RUSSIA	6	NORTH IRELAND	123
GREECE	6	TUNISIA	122
ROMANIA	5	NEWZEALAND	109
PORTUGAL	5	HUNGARY	68
HUNGARY	4	PORTUGAL	60
ARGENTINA	4	INDIA	56
INDONESIA	3	TAIWAN	55
NIGERIA	3	PALAU	50
NEWZEALAND	3	CHILE	48
KENYA	3	KENYA	43
TUNISIA	3	MALAYSIA	42
SAUDIARABIA	3	THAILAND	19
NORTH IRELAND	3	BELARUS	11
MALAYSIA	3	URUGUAY	11
CROATIA	2	RUSSIA	5
PALAU	2	SYRIA	0
PAKISTAN	2	NIGERIA	0
SLOVENIA	2	TANZANIA	0
TANZANIA	1	PAKISTAN	0
URUGUAY	1	OMAN	0
SERBIA	1	JORDAN	0
SOUTHAFRICA	1	ESTONIA	0
BAHRAIN	1	BULGARIA	0
BELARUS	1	ROMANIA	0
THAILAND	1	SAUDIARABIA	0
ESTONIA	1	INDONESIA	0
JORDAN	1	IRAN	0
OMAN	1	CZECH REPUBLIC	0
BULGARIA	1	CROATIA	0
SYRIA	1	SOUTHAFRICA	0
CZECH REPUBLIC	1	SERBIA	0
IRAN	1	BAHRAIN	0

## Sheet: S_Table6
name	clo
PRODROME	4.35472e-06
AT RISK MENTAL STATE	4.3526e-06
COGNITION	4.3419e-06
RISK	4.34143e-06
TRANSITION	4.34049e-06
MAGNETIC RESONANCE IMAGING	4.34016e-06
FUNCTION	4.33994e-06
EARLY INTERVENTION	4.33977e-06
DEPRESSION	4.33838e-06
NEGATIVE SYMPTOM	4.33804e-06
PREDICTION	4.33787e-06
EARLY PSYCHOSIS	4.33777e-06
PSYCHOTIC DISORDER	4.33766e-06
PSYCHOSIS RISK	4.3376e-06
PREVENTION	4.33708e-06
NEUROCOGNITION	4.337e-06
ATTENUATED PSYCHOTIC SYMPTOMS	4.33621e-06
STRESS	4.33616e-06
FUNCTIONAL MAGNETIC RESONANCE IMAGING	4.33593e-06
ATTENUATED PSYCHOSIS SYNDROME	4.3357e-06
BIOMARKER	4.33567e-06
LONGITUDINAL	4.33507e-06
EARLY DETECTION	4.33486e-06
NEUROPSYCHOLOGY	4.33422e-06
SOCIAL FUNCTION	4.33422e-06
SOCIAL	4.33422e-06
RISK FACTOR	4.33418e-06
SCHIZOTYPY	4.33411e-06
FUNCTIONAL OUTCOME	4.33401e-06
WORKING MEMORY	4.33386e-06
IMAGING	4.33386e-06
CLINICAL	4.33384e-06
NEUROIMAGING	4.33349e-06
EVENT RELATED POTENTIALS	4.33339e-06
BIPOLAR DISORDER	4.33306e-06
PSYCHOPATHOLOGY	4.33304e-06
EARLY	4.33262e-06
SOCIAL COGNITION	4.33249e-06
COGNITIVE	4.33249e-06
PRODROMAL PSYCHOSIS	4.3324e-06
STRUCTURED INTERVIEW FOR PRODROMAL SYNDROMES	4.33227e-06
CANNABIS	4.33223e-06
PRODROMAL SYMPTOM	4.33221e-06
EMOTION	4.33206e-06
DIFFUSION TENSOR IMAGING	4.33189e-06
MISMATCH NEGATIVITY	4.33178e-06
MAGNETIC RESONANCE SPECTROSCOPY	4.33174e-06
OUTCOME	4.3315e-06
FIRST EPISODE SCHIZOPHRENIA	4.33144e-06
NEUROLOGICAL SOFT SIGN	4.33133e-06
INTERVENTION	4.33127e-06
ANTIPSYCHOTICS	4.33124e-06
DOPAMINE	4.33114e-06
RESTING STATE FUNCTIONAL MAGNETIC RESONANCE IMAGING	4.3309e-06
GRAY MATTER VOLUME	4.3309e-06
FUNCTIONAL CONNECTIVITY	4.33082e-06
ANTERIOR CINGULATE CORTEX	4.33049e-06
WHITE MATTER	4.33049e-06
THEORY OF MIND	4.33049e-06
MEMORY	4.33047e-06
MACHINE LEARNING	4.33047e-06
COMORBIDITY	4.33045e-06
CONNECTIVITY	4.33045e-06
OLFACTION	4.33043e-06
DIAGNOSIS	4.33041e-06
ELECTROENCEPHALOGRAPHY	4.33037e-06
ANXIETY	4.33035e-06
GLUTAMATE	4.33026e-06
NEURODEVELOPMENT	4.3302e-06
HELP SEEKING	4.32998e-06
POSITRON EMISSION TOMOGRAPHY	4.32996e-06
CEREBELLUM	4.32994e-06
FOLLOW UP	4.32987e-06
VULNERABILITY	4.32985e-06
BIPOLAR	4.32983e-06
NEGATIVE	4.32977e-06
TREATMENT	4.32975e-06
CHILDHOOD TRAUMA	4.32972e-06
REMISSION	4.32964e-06
STIGMA	4.3296e-06
ASSESSMENT	4.32959e-06
OMEGA 3 FATTY ACID	4.32945e-06
EXPERIENCE	4.32944e-06
CORTISOL	4.32923e-06
COGNITIVE BEHAVIOUR THERAPY	4.32915e-06
INFLAMMATION	4.32887e-06
PARANOID	4.32878e-06
COGNITIVE REMEDIATION	4.32869e-06
PREFRONTAL CORTEX	4.32867e-06
HYPOTHALAMIC PITUITARY ADRENAL AXIS	4.32857e-06
HIPPOCAMPUS	4.3285e-06
PHENOMENOLOGY	4.32848e-06
MENTAL HEALTH	4.32842e-06
METACOGNITION	4.32833e-06
EXECUTIVE FUNCTION	4.32824e-06
POSITIVE SYMPTOM	4.32812e-06
22Q11 DELETION SYNDROME	4.3281e-06
ENDOPHENOTYPE	4.32809e-06
SCREENING	4.32801e-06
GENETIC RISK	4.32796e-06
AMYGDALA	4.32794e-06
SALIENCE	4.32792e-06
INTELLIGENCE	4.32782e-06
PREMORBID	4.32779e-06
DEVELOPMENT	4.32756e-06
THALAMUS	4.32749e-06
PROGNOSIS	4.32741e-06
LEARNING	4.32736e-06
FAMILY	4.32736e-06
PSYCHOTIC LIKE EXPERIENCE	4.32732e-06
ANTIDEPRESSANTS	4.32724e-06
ANHEDONIA	4.32715e-06
MANIA	4.327e-06
GENETIC HIGH RISK	4.32698e-06
OBSESSIVE COMPULSIVE DISORDER	4.32687e-06
PSYCHOSIS CONTINUUM	4.32687e-06
SUICIDALITY	4.32687e-06
RECOGNITION	4.32683e-06
ABERRANT SALIENCE	4.32683e-06
SEROTONIN	4.32674e-06
CYTOKINES	4.32674e-06
HEALTH	4.32674e-06
SEX	4.3267e-06
TRANSDIAGNOSTIC	4.32668e-06
ATTENTION DEFICIT HYPERACTIVITY DISORDER	4.32663e-06
COPING	4.32661e-06
VOXEL BASED MORPHOMETRY	4.32659e-06
DECISION MAKING	4.32644e-06
POSITIVE	4.32638e-06
ERIRAOS	4.32638e-06
TRACT BASED SPATIAL STATISTICS	4.32636e-06
CHILDHOOD MALTREATMENT	4.32636e-06
STRESS SENSITIVITY	4.32633e-06
VALIDITY	4.32631e-06
STRUCTURE	4.32629e-06
YOUTH	4.32621e-06
FACIAL EMOTION RECOGNITION	4.32621e-06
FRONTAL LOBE	4.3262e-06
TRAUMA	4.32618e-06
EARLY RECOGNITION	4.32614e-06
IDENTIFICATION	4.32614e-06
VOXEL BASED MORPHOMETRY	4.32612e-06
CORTICAL THICKNESS	4.3261e-06
PREPSYCHOTIC	4.32605e-06
DEPRESSIVE SYMPTOMS	4.32605e-06
ANOMALOUS SELF EXPERIENCE	4.32601e-06
DISCRIMINATION	4.32599e-06
WISCONSIN CARD SORTING TEST	4.32586e-06
EARLY IDENTIFICATION	4.32578e-06
PROLACTIN	4.32575e-06
SLEEP	4.32575e-06
RELIABILITY	4.32569e-06
EXERCISE	4.3256e-06
PROSPECTIVE	4.32556e-06
OBSTETRIC COMPLICATION	4.32552e-06
DEFAULT MODE NETWORK	4.32552e-06
QUALITY OF LIFE	4.32532e-06
OXIDATIVE STRESS	4.32526e-06
PLURIPOTENTIAL	4.32526e-06
SCHIZOTYPAL PERSONALITY DISORDER	4.32522e-06
TRAINING	4.32518e-06
STATE	4.32515e-06
PSYCHOMETRIC	4.32513e-06
CIRCADIAN RHYTHM	4.32513e-06
SCREENING TEST	4.32513e-06
MENTAL STATE	4.32505e-06
GENE EXPRESSION	4.325e-06
CONTINUUM	4.3249e-06
PRODROMAL QUESTIONNAIRE	4.32489e-06
MESSENGER RNA	4.32485e-06
PSYCHOSOCIAL FUNCTIONING	4.32483e-06
RESILIENCE	4.32483e-06
GENDER	4.32479e-06
STATES	4.32479e-06
DORSOLATERAL PREFRONTAL CORTEX	4.32477e-06
CANNABIS USE	4.32474e-06
PHARMACOTHERAPY	4.32462e-06
WHITE MATTER INTEGRITY	4.3246e-06
SYNDROME	4.32459e-06
ACTIGRAPHY	4.32457e-06
VIGNETTE	4.32457e-06
MENTAL HEALTH LITERACY	4.32455e-06
GLOBAL FUNCTIONING	4.32453e-06
POLYUNSATURATED FATTY ACIDS	4.32449e-06
COMPENSATION	4.32446e-06
CORPUS CALLOSUM	4.3244e-06
INSOMNIA	4.32438e-06
MOOD	4.32434e-06
EXPRESSED EMOTION	4.32432e-06
BEHAVIOR ASSESSMENT SYSTEM FOR CHILDREN 2	4.32431e-06
POLYSOMNOGRAPHY	4.32429e-06
EARLY STAGES	4.32429e-06
PRODROMAL INTERVENTION	4.32427e-06
SOCIAL COGNITIVE TRAINING	4.32427e-06
NEUROCOGNITIVE TRAINING	4.32427e-06
COMPUTATIONAL PSYCHIATRY	4.32427e-06
COGNITIVE CHANGES	4.32425e-06
CLINICAL RISK	4.32419e-06
SUSPICIOUSNESS	4.3241e-06
ATTRIBUTION	4.32406e-06
